# Supplementary material for: Screening and Identification of Indigenous Entomopathogenic Fungal Isolates from Agricultural Farmland Soils in Nile Delta, Egypt
Source: J Fungi (Basel). 2022 Jan 5;8(1):54. doi: 10.3390/jof8010054 (PMC8778751; doi:10.3390/jof8010054)
Supplement: Supplementary file 1 [file jof-08-00054-s001.zip]

Archive with 1 entries (1 files):
- jof-1515758-supplementary.pdf
